# Supplementary material for: Standardized lung function reference values in rats for translational respiratory research
Source: Commun Biol. 2026 Apr 24;9:626. doi: 10.1038/s42003-026-10123-0 (PMC13156265; doi:10.1038/s42003-026-10123-0)
Supplement: Supplementary file 3 — Supplementary Data 1 [file 42003_2026_10123_MOESM3_ESM.xlsx]

## Sheet: Calculator
REFERENCE EQUATIONS FOR RESPIRATORY MECHANICS AND END-EXPIRATORY LUNG VOLUME IN RATS (REFORM) Lung mechanics and volume prediction sheet
Condition
Strain	Wistar		To prevent extrapolation beyond observed data, the calculator restricts mass inputs to ranges actually observed for each strain-sex combination: Sprague-Dawley males (160-750g), Sprague-Dawley females (160-380g), Wistar males (160-540g), Wistar females (160-370g). Further sheets contain the same coefficients as Table 2 of the original publication.
Sex	Male
Mass (g)	170
PEEP (cmH2O)	PEEP0
Measured values					Mu	Sigma	Predicted value	z-score	Percentile	LLN (5%)	ULN (95%)
Raw [cmH2O∙s/l]	41.82		Raw	cmH2O.s/l	4.58718	0.272472	98.2172	-3.13356	0.000863499	62.7404	153.755
G [cmH2O/l]	1705.38		G	cmH2O/l	7.20247	0.177371	1342.74	1.34788	0.911151	1002.97	1797.62
H [cmH2O/l]	6585.45		H	cmH2O/l	8.83407	0.159209	6864.2	-0.260392	0.397281	5282.73	8919.1
EELV [ml]	2		EELV	ml	1.92824	0.483551	1.92824	0.148412	0.558991	1.13287	2.72361

## Sheet: Raw
Coefficients	Raw [cmH2O∙s/l]
a0 (intercept)	5.364
a1 (sqrt(mass [g]))	-0.07261
a2 (strain=Wistar)	-0.07227
a3 (sex=male)	0.24217
PEEP0	0
PEEP1	-0.20376
PEEP2	-0.36403
PEEP3	-0.51259
PEEP4	-0.65403
PEEP6	-0.96527
b0 (intercept)	-1.17594
b1 (mass [g])	---
b2 (strain = Wistar)	-0.12428
b3 (sex = male)	---
PEEP0	0
PEEP1	-0.19736
PEEP2	-0.21221
PEEP3	-0.16229
PEEP4	-0.05226
PEEP6	0.06301

## Sheet: G
Coefficients	G [cmH2O/l]
a0 (intercept)	7.87594
a1 (sqrt(mass [g]))	-0.060221
a2 (strain=Wistar)	-0.057167
a3 (sex=male)	0.168878
PEEP0	0
PEEP1	-0.172551
PEEP2	-0.279619
PEEP3	-0.368556
PEEP4	-0.452092
PEEP6	-0.537163
b0 (intercept)	-1.85751
b1 (mass [g])	---
b2 (strain = Wistar)	---
b3 (sex = male)	0.128
PEEP0	0
PEEP1	-0.25486
PEEP2	-0.293
PEEP3	-0.23964
PEEP4	-0.26472
PEEP6	-0.32089

## Sheet: H
Coefficients	H [cmH2O/l]
a0 (intercept)	9.98623
a1 (sqrt(mass [g]))	-0.099475
a2 (strain=Wistar)	-0.056539
a3 (sex=male)	0.201378
PEEP0	0
PEEP1	-0.207773
PEEP2	-0.392985
PEEP3	-0.586291
PEEP4	-0.760921
PEEP6	-0.984473
b0 (intercept)	-1.89371
b1 (mass [g])	0.0007823
b2 (strain = Wistar)	---
b3 (sex = male)	-0.076822
PEEP0	---
PEEP1	---
PEEP2	---
PEEP3	---
PEEP4	---
PEEP6	---

## Sheet: EELV
Coefficients	EELV [ml]
a0 (intercept)	-5.29284
a1 (sqrt(mass [g]))	0.58809
a2 (strain=Wistar)	-0.16721
a3 (sex=male)	-0.27947
PEEP0	0
PEEP1	0.82506
PEEP2	1.57536
PEEP3	2.4796
PEEP4	3.46782
PEEP6	5.3232
b0 (intercept)	-0.878451
b1 (mass [g])	0.0041315
b2 (strain = Wistar)	-0.13945
b3 (sex = male)	-0.411054
PEEP0	0
PEEP1	0.022649
PEEP2	0.13399
PEEP3	0.276252
PEEP4	0.457245
PEEP6	0.701472
