# Supplementary material for: Standardized lung function reference values in rats for translational respiratory research
Source: Commun Biol. 2026 Apr 24;9:626. doi: 10.1038/s42003-026-10123-0 (PMC13156265; doi:10.1038/s42003-026-10123-0)
Supplement: Supplementary file 4 — Supplementary Data 2 [file 42003_2026_10123_MOESM4_ESM.zip]

Archive with 5 entries (5 files):
- REFORM R prediction and calculation.R
- REFORM_EELV.rds
- REFORM_G.rds
- REFORM_H.rds
- REFORM_Raw.rds
